# Supplementary material for: Phytoconstituents of Androstachys johnsonii Prain Prevent Reactive Oxygen Species Production and Regulate the Expression of Inflammatory Mediators in LPS-Stimulated RAW 264.7 Macrophages
Source: Antioxidants (Basel). 2024 Mar 27;13(4):401. doi: 10.3390/antiox13040401 (PMC11047428; doi:10.3390/antiox13040401)
Supplement: Supplementary file 1 [file antioxidants-13-00401-s001.zip]

Archive with 1 entries (1 files):
- antioxidants-2903860-supplementary.pdf
